# Supplementary material for: Effectiveness and Safety of Endovascular Treatment in Large Vessel Occlusion Stroke with an NIHSS Score of ≤5 Exhibiting Predominant Cortical Signs
Source: Biomedicines. 2025 Jul 11;13(7):1700. doi: 10.3390/biomedicines13071700 (PMC12292358; doi:10.3390/biomedicines13071700)
Supplement: Supplementary file 1 [file biomedicines-13-01700-s001.zip]

Archive with 1 entries (1 files):
- biomedicines-3719029-supplementary.pdf
